# Supplementary material for: Precise Characterization of Bombyx mori Fibroin Heavy Chain Gene Using Cpf1-Based Enrichment and Oxford Nanopore Technologies
Source: Insects. 2021 Sep 16;12(9):832. doi: 10.3390/insects12090832 (PMC8467315; doi:10.3390/insects12090832)
Supplement: Supplementary file 1 [file insects-12-00832-s001.zip]

Archive with 1 entries (1 files):
- insects-1334962-supplementary.pdf
